# Supplementary material for: B7H3-targeting chimeric antigen receptor modification enhances antitumor effect of Vγ9Vδ2 T cells in glioblastoma
Source: J Transl Med. 2023 Sep 28;21:672. doi: 10.1186/s12967-023-04514-8 (PMC10537973; doi:10.1186/s12967-023-04514-8)
Supplement: Supplementary file 1 — Additional file 1: Figure S1. Hematoxylin and eosin staining of xenograft tumor sample from NSG mouse. Magnification 20 ×. Scale bar = 50 µm. Figure S2. A Flow cytometry analysis was conducted to detect the expression of BTN2A1 and BTN3A1 in GBM cell lines. B Car-B7H3-γδT cells were obtained by transfecting Vγ9Vδ2 T cells with plasmids containing scFv of the anti-B7-H3 antibody. Flow cytometry analysis was used to determine the purity of Car-B7H3-γδT cells. C Flow cytometry analysis was performed to determine B7-H3 expression in U87-MG, TJ905, and HTB15 cells. The protein expression of B7-H3 was 92.6%, 91.8%, and 93.2% in U-87MG, TJ905, and HTB15, respectively. D Vγ9Vδ2 T or Car-B7H3-γδT cells were incubated with U-87MG-Luc, TJ905-Luc, or HTB15-Luc cells at different effective target (E: T) ratios of 0:1, 0.5:1, 1 :1, or 3:1 in the presence of IL-2. The luciferase activity was measured to determine the cell viability of GBM cells at 18–20 h. E The culture medium was collected. ELISA was performed to measure IFN-γ and TNF-α levels. Data are expressed as the mean ± SD. *P < 0.05, ***P < 0.001, ****P < 0.0001; n = 3. Figure S3. Hematoxylin and eosin staining of the liver, lung, ovary, brain, spleen, kidney, stomach, heart, and uterus tissue samples from NSG mice after injection with PBS A or high-dose (5 × 106 cells/5 μL PBS) Vγ9Vδ2 T cells B. Magnification 10 ×. Figure S4. Evaluation of Vγ9Vδ2 T and Car-B7H3-γδT cell toxicity. A The body weights of mice were measured at different time points after intraventricular injection of control (PBS), low-dose of Vγ9Vδ2 T cells (5 × 105 cells/5 μL PBS), or high-dose of Vγ9Vδ2 T cells (5 × 106 cells/5 μL PBS). B The body weights of GBM tumor-bearing mice were measured at different time points after intraventricular injection. C Cytokine multiplex assay was carried out to examine mouse serum cytokine alterations at 7 days after T cell therapy. Z-score of each cytokine was calculated as the mean fluorescence intensity. A heatmap o [file 12967_2023_4514_MOESM1_ESM.zip]

Archive with 5 entries (5 files):
- Supplementary Materials/Supplemental Figure 1.svg
- Supplementary Materials/Supplemental Figure 2.svg
- Supplementary Materials/Supplemental Figure 3.svg
- Supplementary Materials/Supplemental Figure 4.svg
- Supplementary Materials/Supplemental table 1-3.docx
